# Supplementary material for: The prevalence of mental distress before the Great East Japan Earthquake and the associated impact of an aged society: An ecological study
Source: PLoS One. 2018 Sep 26;13(9):e0203985. doi: 10.1371/journal.pone.0203985 (PMC6157873; doi:10.1371/journal.pone.0203985)
Supplement: S1 Dataset — (XLSX) [file pone.0203985.s001.xlsx]

## Sheet: Raw data
Municipalities	K6_1	K6_2	K6_3	K6_4	K6_5	K6_6
1	3	0	1	1	0	0
1	1	0	1	0	0	0
1	2	0	0	1	0	0
1	2	0	2	1	2	1
1	3	1	1	0	1	1
1	2	0	1	1	2	0
1	3	2	0	2	1	1
1	3	0	3	3	2	2
1	3	2	0	1	0	1
1	2	0	1	0	1	0
1	2	2	2	1	2	2
1	1	0	0	0	0	0
1	1	1	1	1	2	2
1	0	0	0	0	0	0
1	3	1	2	3	1	0
1	0	0	1	1	0	0
1	3	4	0	2	1	2
1	2	1	1	1	0	0
1	1	0	0	0	0	1
1	2	1	0	0	1	0
1	2	1	2	2	1	0
1	0	0	0	0	0	0
1	1	1	1	1	1	2
1	2	2	2	2	2	2
1	3	4	3	3	3	3
1	4	1	2	1	2	0
1	1	2	1	2	1	0
1	2	0	0	0	0	0
1	1	0	1	0	0	0
1	1	1	0	0	0	0
1	4	1	1	1	1	1
1	0	0	0	0	1	0
1	2	2	2	2	2	1
1	3	3	3	3	3	2
1	2	1	1	1	1	1
1	4	4	4	2	2	2
1	3	2	2	2	2	1
1	1	1	1	1	1	0
1	2	0	0	1	0	0
1	4	4	4	4	4	4
1	2	0	3	3	3	0
1	1	1	1	2	1	1
1	0	4	0	0	0	0
1	2	0	0	0	0	0
1	1	2	1	0	0	1
1	0	0	0	0	0	0
1	3	0	2	1	1	0
1	0	0	0	0	0	0
1	0	0	0	0	0	0
1	4	3	2	3	3	1
1	0	0	4	2	2	0
1	2	2	1	1	2	1
1	1	1	0	1	0	1
1	3	1	1	1	0	1
1	2	2	2	2	3	0
1	0	0	0	0	0	0
1	1	1	2	1	2	1
1	0	0	0	1	0	1
1	2	2	2	1	1	0
1	0	1	2	0	1	3
1	1	0	1	1	0	0
1	1	0	0	1	0	0
1	1	0	1	0	0	0
1	2	0	2	1	0	0
1	2	0	1	1	1	1
1	0	0	0	0	0	0
1	2	4	3	3	3	4
1	4	2	2	2	1	0
1	2	1	1	1	1	1
2	1	1	2	1	0	1
2	2	0	1	0	0	0
2	4	3	3	3	2	2
2	1	0	2	1	0	0
2	2	2	1	2	1	1
2	2	0	1	1	1	0
2	2	1	2	1	0	0
2	1	2	0	1	1	1
2	2	1	2	1	2	1
2	2	1	2	1	1	2
2	2	0	1	1	0	0
2	4	4	4	4	4	4
2	3	2	1	1	1	0
2	2	2	1	0	0	0
2	1	0	0	1	1	0
2	1	0	1	0	0	0
2	0	2	1	2	1	1
2	0	0	1	1	1	0
2	0	0	0	0	0	0
2	1	0	2	1	0	0
2	0	0	0	0	0	0
2	0	0	0	0	0	0
2	0	0	0	1	2	0
2	1	1	1	1	0	0
2	4	3	3	3	1	4
2	0	0	1	1	1	0
2	4	1	1	1	1	1
2	4	0	0	1	0	1
2	0	0	0	0	0	0
2	1	1	2	0	0	1
2	1	0	1	1	1	0
2	4	3	3	1	1	0
2	2	1	2	1	0	0
3	4	4	4	2	4	2
3	0	0	0	1	1	2
3	0	1	2	2	1	1
3	2	0	0	0	0	0
3	1	0	4	1	1	2
3	0	0	0	0	0	0
3	0	0	0	0	0	0
3	2	2	2	2	2	1
3	2	0	0	0	0	0
3	3	2	2	2	1	1
3	2	2	2	2	2	2
3	2	0	1	2	1	2
3	1	0	1	0	1	1
3	4	1	2	2	2	2
3	2	2	3	2	3	3
3	0	0	0	0	0	0
3	3	0	2	2	1	0
3	1	0	1	0	0	1
3	0	0	0	0	0	0
3	1	1	1	1	1	1
3	2	1	2	1	1	0
3	2	1	2	3	3	4
3	1	0	0	0	0	0
3	2	1	2	1	1	1
3	0	0	0	0	1	2
3	0	0	0	0	1	0
3	2	2	2	2	1	2
3	1	1	0	1	1	0
3	1	2	1	1	1	0
3	2	1	2	2	1	0
3	1	0	0	0	0	0
3	2	1	0	1	0	1
3	1	0	1	0	1	0
4	0	1	0	0	3	0
4	1	0	0	1	2	1
4	1	0	1	0	1	0
4	1	0	2	1	0	0
4	2	0	1	1	0	0
4	2	1	1	2	2	2
4	4	2	4	4	2	2
4	0	0	1	0	1	0
4	3	2	1	2	3	4
4	0	0	0	0	1	1
4	3	2	4	4	3	3
4	2	1	2	2	2	1
4	2	2	1	1	1	0
4	3	1	1	1	2	1
4	2	1	1	1	1	0
4	0	0	0	0	0	0
4	0	0	0	0	0	0
4	3	1	2	3	1	1
4	1	0	1	1	2	0
4	0	3	2	1	1	2
4	2	0	0	1	1	0
4	2	0	2	1	1	1
4	3	3	0	2	2	2
4	0	0	0	1	1	0
4	2	1	0	1	1	1
4	1	2	2	1	0	1
4	2	0	1	0	1	0
4	2	2	2	3	3	4
4	1	0	2	1	1	0
4	0	1	0	0	1	2
4	0	0	0	0	0	0
4	2	1	2	2	1	0
4	3	1	2	2	2	2
4	2	0	0	2	0	0
4	0	0	1	0	0	0
4	0	1	2	0	1	0
4	1	1	1	1	1	0
4	0	0	0	0	0	0
4	2	1	2	1	1	1
4	0	0	0	0	0	0
4	0	0	0	0	1	0
4	1	1	1	1	1	1
4	3	3	3	3	4	4
4	1	0	1	1	1	0
4	2	2	1	2	1	0
4	1	1	1	1	0	0
4	0	0	0	1	1	0
4	0	0	0	0	0	4
4	1	0	1	1	0	0
4	0	0	0	1	2	1
4	3	2	2	3	2	1
4	1	1	2	2	2	2
4	4	4	2	4	3	2
4	1	0	1	2	2	0
4	1	0	2	1	1	0
4	3	2	2	3	2	2
4	2	0	2	1	2	1
5	2	0	3	1	0	1
5	1	0	0	0	0	0
5	3	2	1	2	1	0
5	2	2	2	2	1	1
5	1	1	2	2	1	1
5	2	1	1	1	0	0
5	1	0	2	1	0	1
5	4	4	4	4	4	4
5	0	0	1	1	2	0
5	1	0	0	0	0	1
5	1	2	0	4	4	1
5	2	1	2	2	1	2
5	4	1	0	2	2	0
5	0	0	0	0	0	0
5	2	1	1	1	1	0
5	0	0	0	0	0	0
5	0	0	1	0	0	0
5	4	1	2	1	1	1
5	0	0	0	0	0	0
5	2	1	1	0	0	0
5	0	0	2	1	2	2
5	2	4	0	1	2	4
5	0	0	0	0	0	0
5	0	0	0	0	1	0
5	0	0	0	0	0	0
5	1	0	0	0	1	0
5	0	0	1	1	1	0
5	1	0	0	1	0	1
5	3	3	3	3	2	2
5	1	1	2	2	3	1
5	0	0	0	0	0	0
5	0	0	0	0	0	0
5	0	0	1	0	0	0
5	1	0	0	0	0	0
5	0	2	2	2	2	1
5	1	1	1	2	2	2
5	1	0	0	1	0	1
5	0	0	0	0	1	0
5	1	0	0	0	0	0
5	1	0	0	1	0	0
5	1	2	2	1	1	1
5	2	2	2	1	1	2
5	2	1	2	1	1	0
5	2	0	2	0	0	1
5	0	0	0	0	0	0
5	1	1	2	1	0	0
5	1	4	3	4	1	2
5	2	1	2	2	1	1
5	2	2	2	2	2	2
5	1	0	1	0	1	1
5	1	0	0	0	0	0
5	0	0	1	1	0	2
5	2	1	1	1	2	2
5	2	0	0	1	1	0
5	1	0	0	1	0	0
5	0	2	1	1	0	2
5	2	0	2	1	1	0
6	3	0	1	3	2	1
6	1	1	2	1	2	1
6	2	1	1	1	0	0
6	2	0	1	0	3	0
6	2	1	1	0	2	0
6	0	0	0	0	0	0
6	4	2	1	2	1	1
6	1	0	1	0	0	0
6	1	1	2	1	0	1
6	2	2	2	2	2	2
6	1	1	0	1	2	1
6	0	0	1	0	0	0
6	3	1	1	2	2	3
6	2	0	0	1	0	2
6	1	0	1	3	2	2
6	1	0	2	1	1	1
6	1	0	0	0	1	0
6	1	0	0	0	0	1
6	1	0	1	0	0	0
6	2	1	3	2	2	1
6	1	0	1	0	0	0
6	3	0	1	0	1	0
6	0	0	0	0	0	0
6	2	1	2	2	1	0
6	2	0	1	0	0	0
6	4	3	2	2	3	0
6	0	0	0	0	0	0
6	0	0	1	0	0	1
6	2	2	1	1	2	1
6	3	1	2	2	1	1
6	2	2	2	3	3	0
6	2	0	0	0	1	0
6	0	0	0	0	0	0
6	2	1	1	1	1	0
6	0	0	0	0	0	0
6	1	1	1	2	1	1
6	3	0	0	0	0	0
6	0	0	0	0	1	0
6	2	1	2	1	1	1
6	0	0	0	0	0	0
6	1	0	0	0	1	1
6	2	0	2	2	2	2
6	0	0	0	0	1	0
6	1	0	0	0	0	0
6	2	1	1	2	1	3
6	2	1	0	1	1	1
6	2	1	1	0	0	1
6	0	0	0	0	0	0
6	2	0	0	2	1	0
6	1	0	1	0	0	0
6	3	3	2	2	3	1
6	2	1	1	1	1	1
6	1	0	0	0	0	0
6	2	1	1	3	2	2
6	0	0	0	0	0	0
6	0	0	0	0	0	1
6	2	0	1	1	0	0
6	3	2	2	3	3	2
6	1	1	1	2	1	1
6	1	0	0	1	1	0
6	2	2	2	2	2	2
6	0	0	1	1	1	0
6	2	1	1	1	1	1
6	2	1	2	1	1	2
6	1	1	1	1	1	0
6	2	2	2	2	1	2
6	2	2	1	0	1	0
6	1	0	0	0	0	0
6	2	1	1	1	1	1
6	1	1	1	0	1	0
7	3	3	3	2	1	0
7	2	2	1	1	1	2
7	0	0	0	1	0	0
7	2	0	0	0	0	1
7	1	0	0	0	0	0
7	1	2	2	3	2	3
7	1	0	0	0	0	0
7	2	1	2	1	1	1
7	4	0	0	2	1	0
7	2	0	0	0	4	2
7	2	2	2	2	2	2
7	2	1	1	1	0	0
7	4	3	4	3	3	3
7	4	1	2	1	0	0
7	0	1	0	1	2	0
7	2	1	1	3	4	2
7	1	2	0	0	0	1
7	1	0	2	1	1	0
7	3	1	2	2	1	2
7	0	0	0	0	0	0
7	2	1	1	1	1	1
7	0	0	0	1	0	0
7	1	1	0	1	0	0
7	2	4	1	2	0	3
7	2	1	1	3	0	3
7	1	0	0	1	0	1
7	3	4	3	3	2	4
7	0	0	0	0	0	0
7	0	0	0	0	0	0
7	0	1	0	0	0	0
7	1	0	0	0	1	0
7	1	0	0	0	0	0
7	1	0	0	0	0	0
7	2	0	2	1	1	2
7	2	2	2	2	3	2
7	2	1	2	1	1	1
7	4	4	4	4	4	4
7	1	1	0	2	1	2
7	1	0	0	0	0	1
7	1	0	0	1	1	0
7	0	0	0	0	0	0
7	0	0	0	0	0	0
7	0	0	0	0	1	0
8	2	2	2	1	2	3
8	4	1	2	2	2	0
8	4	4	4	4	4	4
8	1	1	1	1	1	1
8	1	0	0	0	1	0
8	3	1	2	2	2	2
8	2	1	1	2	1	0
8	1	0	0	0	0	0
8	1	0	0	0	0	0
8	2	0	0	0	0	1
8	1	0	1	2	2	2
8	2	1	1	1	1	1
8	2	1	2	1	2	1
8	2	2	1	1	1	2
8	0	0	0	0	0	0
8	2	2	2	3	2	1
8	2	3	4	1	2	2
8	0	0	0	0	0	0
8	1	0	0	0	1	0
8	1	0	1	1	0	0
8	2	2	2	1	2	2
8	3	2	3	2	1	2
8	2	0	1	1	2	1
8	3	0	1	1	1	1
8	2	1	1	1	1	2
8	0	0	0	0	0	0
8	1	1	1	1	1	1
8	0	0	0	0	0	0
8	1	0	0	0	1	0
8	2	1	2	1	1	1
8	2	1	1	2	1	1
8	2	1	0	1	1	0
8	0	0	0	0	0	0
8	1	3	2	2	2	2
8	4	1	1	1	1	1
8	1	2	2	1	1	2
8	3	0	1	0	0	1
8	2	0	0	4	0	0
8	2	1	1	1	1	1
8	4	2	2	2	1	0
8	2	0	0	0	1	0
8	1	1	1	2	1	2
8	4	4	4	4	1	0
9	2	2	1	3	1	2
9	2	3	3	4	1	1
9	4	3	4	3	2	1
9	0	0	1	2	2	0
9	0	0	0	0	0	0
9	2	1	2	3	2	2
9	1	0	1	1	0	1
9	0	0	0	0	2	0
9	2	2	2	2	1	1
9	4	1	1	1	1	1
9	0	0	0	0	0	0
9	2	0	1	0	0	1
9	2	1	2	2	1	0
9	2	1	2	2	1	1
9	4	0	3	2	0	0
9	2	1	1	1	1	1
9	2	0	0	0	0	0
9	1	0	1	1	1	1
9	2	0	0	0	1	0
9	2	1	3	1	1	2
9	4	4	3	4	4	4
9	1	2	1	2	1	1
9	2	1	1	1	1	0
9	2	0	1	2	1	1
9	1	0	0	0	1	0
9	0	0	0	0	0	0
9	1	1	1	3	0	3
9	0	0	1	1	0	0
9	1	0	0	1	1	0
9	2	1	2	2	2	2
9	4	3	1	4	4	2
9	0	0	0	0	0	0
9	0	0	0	0	0	0
9	2	1	1	2	0	1
9	0	0	1	1	1	0
9	1	0	1	0	0	2
10	0	0	0	0	0	2
10	2	1	2	2	1	2
10	3	2	1	1	0	1
10	1	0	0	0	0	0
10	3	2	3	2	2	1
10	2	1	1	1	1	1
10	1	0	0	0	0	0
10	2	0	1	1	0	0
10	2	1	1	1	2	1
10	0	0	0	0	0	0
10	2	1	1	2	1	1
10	2	0	0	3	3	2
10	1	0	1	1	0	1
10	4	0	0	0	0	0
10	1	1	2	2	1	1
10	1	0	0	0	0	0
10	0	0	0	0	0	0
10	1	0	0	1	1	1
10	2	0	0	0	0	0
10	0	0	0	0	0	0
10	0	0	1	3	3	4
10	2	0	0	1	1	2
10	4	2	2	2	2	1
10	0	0	0	2	2	0
10	2	0	0	0	1	0
10	2	2	2	2	2	2
10	0	0	0	0	0	1
10	2	2	2	2	2	2
10	4	4	3	3	4	4
10	2	0	1	1	0	0
10	2	1	2	2	3	2
10	0	0	1	1	1	0
10	0	0	0	1	0	1
10	0	0	0	0	1	0
10	2	1	1	0	1	2
10	2	0	1	0	0	0
10	2	1	1	1	1	0
11	4	2	1	1	2	2
11	1	0	1	1	0	0
11	2	2	2	2	2	2
11	1	1	0	2	1	0
11	0	0	0	0	0	0
11	1	0	0	0	0	0
11	0	1	0	0	0	1
11	2	1	1	1	2	1
11	2	1	1	1	1	2
11	1	1	2	2	1	2
11	1	0	1	1	2	2
11	1	0	1	1	0	0
11	2	1	2	2	2	2
11	2	1	1	1	0	1
11	2	0	1	1	2	0
11	0	0	0	0	0	0
11	1	0	1	2	1	0
11	1	1	1	1	1	1
11	1	0	1	1	0	1
11	2	1	1	1	1	1
11	1	1	0	1	1	0
11	2	2	2	2	2	2
11	4	1	3	3	2	0
11	4	4	4	4	4	1
11	3	3	3	4	3	2
11	3	2	2	1	1	2
11	4	3	3	4	2	2
11	1	0	0	0	1	1
11	0	0	0	0	0	0
11	1	1	0	1	0	0
11	0	2	1	2	2	0
11	2	1	0	0	0	1
11	0	0	0	0	0	0
11	1	0	0	0	0	0
12	1	2	2	2	1	1
12	3	2	2	2	2	2
12	2	1	1	1	2	0
12	1	0	0	0	0	0
12	1	1	0	0	1	1
12	1	0	1	0	1	1
12	3	1	2	3	2	1
12	0	0	0	0	0	0
12	0	0	0	0	0	0
12	1	1	1	1	1	1
12	2	1	1	2	2	2
12	1	2	1	2	1	1
12	2	1	0	1	1	1
12	1	1	0	0	0	0
12	1	0	2	0	2	1
12	0	0	0	0	0	0
12	0	0	0	0	0	0
12	2	2	2	1	2	1
12	0	0	0	0	0	0
12	1	1	1	1	1	1
12	2	1	2	2	2	2
12	2	2	2	2	2	2
12	3	1	2	2	2	1
12	1	0	0	2	2	1
12	2	1	1	1	2	2
12	2	0	1	1	2	0
12	2	0	1	2	0	1
12	2	0	1	0	1	1
12	1	1	1	1	2	2
12	2	2	1	2	2	1
12	0	0	0	0	0	1
12	2	1	1	0	1	2
12	1	0	0	0	1	0
12	0	1	0	0	0	1
12	3	0	1	3	2	1
12	3	0	1	2	2	0
13	2	0	1	0	0	0
13	1	0	0	0	0	0
13	0	0	1	1	3	3
13	1	2	0	2	0	2
13	4	0	1	2	1	1
13	1	1	1	1	0	0
13	4	2	2	3	2	2
13	2	1	1	1	2	0
13	2	0	0	2	1	1
13	1	1	1	2	1	2
13	2	0	1	1	1	0
13	1	0	1	0	0	2
13	0	0	0	0	1	0
13	1	0	0	1	1	1
13	0	0	0	0	0	0
13	2	0	0	0	2	0
13	3	2	1	2	1	2
13	1	1	2	2	1	0
13	0	0	0	0	0	0
13	3	0	2	2	3	0
13	2	1	1	1	0	2
13	0	0	0	0	0	0
13	3	0	2	3	0	0
13	2	1	1	1	1	1
13	0	0	0	1	2	2
13	0	0	0	0	0	0
13	2	0	0	0	0	0
13	0	0	0	0	0	0
13	1	1	1	1	1	0
13	2	1	1	2	1	0
13	2	1	3	2	3	1
13	1	1	1	2	1	1
13	0	0	0	0	0	0
13	0	0	3	1	3	3
13	2	0	2	0	1	0
13	1	0	2	2	1	1
13	4	2	2	2	2	2
14	2	1	2	2	2	2
14	2	2	0	1	0	1
14	1	1	1	1	1	1
14	4	2	1	3	2	4
14	0	0	0	1	1	0
14	2	0	2	2	2	2
14	3	1	2	2	1	1
14	1	1	2	2	1	0
14	1	0	0	1	1	0
14	3	4	4	4	4	3
14	2	2	2	2	2	2
14	1	0	0	0	0	0
14	0	0	0	0	0	0
14	2	4	1	2	3	4
14	1	0	1	1	2	1
14	2	0	1	1	0	0
14	1	0	0	1	0	1
14	2	1	1	1	2	1
14	3	2	2	2	2	2
14	2	2	1	2	1	1
14	2	1	2	2	1	2
14	1	1	0	0	0	1
14	1	0	0	0	1	0
14	4	2	2	3	2	2
14	0	0	0	0	0	0
14	1	1	2	2	1	1
14	2	2	2	3	2	2
14	1	0	0	0	0	0
14	2	1	1	1	1	1
14	2	4	4	4	4	4
14	3	1	2	2	1	0
14	2	1	2	1	1	1
14	2	2	1	2	1	0
14	4	2	3	2	3	2
14	0	0	0	0	0	1
14	0	0	0	0	0	0
14	1	1	1	2	2	2
14	2	2	1	2	1	1
14	0	0	0	0	1	0
14	0	0	1	0	0	1
14	1	0	1	2	1	0
14	2	0	0	1	1	0
14	1	2	1	2	0	2
14	1	0	0	1	0	0
14	3	3	1	2	3	2
15	0	0	1	1	1	0
15	2	0	0	0	0	0
15	1	0	0	1	1	1
15	4	2	2	1	1	1
15	4	2	1	3	3	2
15	1	1	1	2	2	1
15	3	3	3	4	3	2
15	2	1	2	1	1	1
15	0	0	0	0	0	0
15	2	2	3	3	1	3
15	0	0	0	0	1	0
15	0	0	0	0	0	1
15	2	1	1	2	2	3
15	1	0	0	1	1	1
15	1	1	0	0	1	0
15	2	1	1	1	0	1
15	2	1	0	0	1	0
15	0	1	0	1	0	0
15	2	0	0	2	0	0
15	2	2	2	2	2	2
15	1	0	0	1	0	0
15	1	1	4	4	0	2
15	1	1	1	1	1	1
15	2	1	1	2	1	0
15	2	0	1	1	1	1
15	2	1	1	2	2	3
15	0	0	0	1	1	1
15	2	1	2	2	1	0
15	3	1	1	1	2	0
15	2	1	2	3	2	1
15	0	0	0	0	1	0
15	3	2	2	1	1	0
15	2	2	1	2	1	0
15	0	0	0	0	0	0
15	2	2	2	2	2	2
15	2	2	2	1	1	1
15	1	1	1	1	1	1
15	0	0	0	0	0	0
15	1	0	1	2	1	0
15	1	0	0	1	0	1
15	1	2	2	2	2	2
15	1	0	0	1	0	0
15	1	0	0	0	0	0
15	1	0	0	1	1	1
15	3	3	1	4	4	4
15	2	0	0	1	0	0
15	1	0	2	0	1	1
15	3	1	3	3	2	2
16	2	1	1	1	1	2
16	3	3	3	4	2	2
16	3	2	3	3	3	3
16	0	0	0	0	4	4
16	3	2	2	2	2	1
16	0	0	0	0	0	0
16	1	0	0	1	1	0
16	1	0	1	1	1	0
16	0	0	0	0	0	0
16	0	0	0	1	0	0
16	1	0	0	0	0	0
16	1	0	0	1	1	2
16	2	0	0	0	0	0
16	1	0	0	0	0	1
16	4	0	1	0	0	0
16	2	1	1	1	1	2
16	0	0	0	0	0	0
16	1	0	2	0	1	0
16	1	0	1	2	2	0
16	1	0	0	0	0	0
16	2	2	2	2	1	1
16	2	1	1	0	0	1
16	2	0	2	2	1	0
16	3	1	2	2	1	0
16	1	2	2	1	1	2
16	1	0	0	1	0	0
16	1	1	2	2	2	1
16	0	0	0	1	0	0
16	4	1	2	2	1	2
16	1	1	2	2	2	1
16	1	1	1	1	2	2
16	2	2	2	2	1	2
16	0	0	0	0	0	1
16	2	0	0	0	0	0
16	3	1	0	1	0	0
16	3	1	1	1	0	0
16	2	0	1	0	1	0
16	0	0	0	0	0	0
16	1	0	0	1	1	0
16	1	0	1	0	0	0
16	0	0	0	0	0	1
16	2	0	0	0	0	0
16	4	3	4	4	3	3
16	0	0	0	0	0	0
16	1	0	0	0	0	0
17	1	0	0	0	0	0
17	0	0	0	0	2	2
17	2	1	0	0	1	1
17	3	3	3	3	3	3
17	1	0	0	1	1	1
17	4	4	4	4	4	4
17	2	0	1	1	1	0
17	1	0	0	0	0	0
17	1	0	1	1	2	0
17	2	0	0	1	1	0
17	0	0	0	0	1	0
17	1	4	0	4	3	2
17	3	0	0	1	0	0
17	2	0	3	3	2	1
17	1	0	0	0	0	0
17	3	1	1	1	1	1
17	1	0	2	3	2	1
17	1	0	0	2	2	2
17	0	0	0	0	0	0
17	0	0	0	0	0	0
17	2	0	1	0	0	1
17	0	0	0	1	1	1
17	2	2	1	1	1	1
17	1	1	1	1	1	1
17	0	0	0	0	0	0
17	2	0	0	1	1	0
17	2	0	2	2	1	0
17	0	0	0	0	0	1
17	0	0	0	1	1	0
17	1	0	1	2	2	0
17	2	2	2	2	1	1
17	2	1	1	1	1	0
17	2	0	2	0	0	0
17	2	0	2	1	1	1
17	1	2	2	1	2	1
17	2	1	2	2	2	2
17	2	0	0	1	1	0
17	3	3	3	3	3	3
17	2	2	2	2	2	1
17	0	1	0	1	1	1
17	1	1	1	2	2	2
17	4	2	2	1	1	3
17	0	1	0	0	0	1
17	3	1	2	1	2	0
17	2	1	1	1	0	1
17	2	1	2	1	1	0
17	1	0	0	1	1	1
17	1	1	2	1	1	1
17	2	1	1	1	0	0
17	0	0	0	1	0	0
17	0	2	0	2	0	1
17	1	1	1	1	0	0
17	1	0	0	0	0	0
17	2	0	0	0	0	0
17	2	0	2	1	1	0
17	0	0	0	0	0	0
17	0	0	1	0	0	0
17	2	2	1	1	2	2
17	2	0	2	1	0	0
18	1	2	2	1	1	1
18	3	0	2	0	0	0
18	1	0	0	1	0	0
18	1	1	1	1	1	0
18	1	0	1	1	1	2
18	1	1	1	1	1	0
18	3	2	4	2	2	2
18	2	0	1	2	0	0
18	3	3	2	3	3	0
18	1	0	1	1	1	0
18	2	0	1	1	0	0
18	2	2	1	1	2	1
18	4	2	1	2	1	0
18	0	1	2	2	0	0
18	2	1	2	2	1	1
18	1	1	0	0	0	2
18	3	0	2	1	1	1
18	0	1	0	0	1	2
18	4	0	4	3	1	1
18	1	1	0	1	1	0
18	2	1	2	1	1	0
18	2	2	2	2	2	1
18	1	1	1	1	1	1
18	1	0	1	0	1	0
18	2	0	0	0	0	0
18	0	0	0	0	0	0
18	4	3	2	4	2	2
18	1	1	1	2	2	1
19	0	0	0	0	0	0
19	0	0	1	0	0	0
19	0	0	0	1	2	1
19	4	1	0	1	1	1
19	1	1	1	1	1	1
19	2	1	1	1	1	1
19	3	1	1	1	1	0
19	1	0	0	0	0	0
19	1	0	1	0	0	0
19	0	0	0	1	1	1
19	1	0	2	1	1	2
19	2	1	1	2	0	0
19	2	1	2	1	0	1
19	0	1	1	1	0	2
19	2	1	1	2	2	2
19	0	0	0	0	0	0
19	1	0	0	0	0	0
19	1	1	0	0	0	0
19	2	1	2	2	3	4
19	1	0	0	1	1	0
19	1	1	1	1	1	0
19	1	0	0	0	1	1
19	2	2	1	1	2	2
19	0	2	2	0	1	3
19	3	2	1	1	2	1
19	0	0	0	0	0	0
20	0	0	0	0	0	0
20	1	0	1	1	0	2
20	2	3	2	4	3	3
20	1	1	1	1	1	0
20	1	0	0	1	0	0
20	2	1	1	1	0	0
20	0	0	0	0	1	0
20	3	0	1	0	0	0
20	0	0	0	0	0	0
20	2	0	0	0	0	0
20	2	0	2	1	1	0
20	1	0	0	0	2	1
20	2	1	1	0	0	0
20	1	0	0	0	0	1
20	2	0	0	0	1	0
20	2	0	0	0	0	0
20	3	4	2	1	0	0
20	0	0	0	0	0	0
20	4	2	1	2	2	1
20	1	0	0	0	0	0
20	2	0	0	0	0	0
20	1	0	1	1	1	0
20	1	1	1	0	1	0
20	3	1	1	1	1	1
20	1	1	0	0	1	0
20	2	0	0	2	0	1
20	0	0	0	1	0	0
20	2	2	2	2	2	1
20	1	0	1	2	1	2
20	0	0	0	0	0	0
21	2	0	1	1	1	0
21	0	0	0	0	0	0
21	3	1	2	2	3	2
21	0	0	0	0	0	0
21	1	0	0	0	1	0
21	1	0	1	0	0	0
21	1	1	2	2	1	1
21	2	0	0	0	0	0
21	2	1	1	1	1	2
21	2	0	0	0	1	0
21	4	2	1	0	1	1
21	2	1	1	2	1	0
21	2	1	2	1	1	1
21	1	2	2	1	2	1
21	1	0	2	1	1	0
21	1	0	0	0	0	0
21	1	3	2	2	2	1
21	1	2	1	2	2	3
21	4	4	2	4	2	3
21	2	2	2	1	2	1
21	2	1	1	1	1	0
21	1	1	2	2	1	1
21	2	2	2	2	1	2
21	2	0	1	2	1	2
21	1	0	0	1	0	0
21	2	2	1	1	0	1
21	2	3	3	3	3	3
22	3	2	2	3	3	2
22	0	2	2	2	2	3
22	1	0	0	0	1	2
22	0	0	0	0	1	0
22	3	1	2	2	1	1
22	0	0	0	0	0	0
22	3	4	2	4	2	1
22	2	2	2	1	1	1
22	1	0	1	0	0	0
22	3	4	4	4	3	3
22	0	0	1	0	0	0
22	3	1	2	2	1	1
22	2	0	1	0	0	0
22	2	2	2	2	2	1
22	1	2	0	1	0	1
22	2	2	2	2	2	2
22	2	0	2	1	1	1
22	3	1	1	1	1	1
22	1	0	0	1	0	0
22	4	1	2	2	2	3
22	0	0	0	0	0	0
22	3	0	2	2	4	2
22	1	0	0	1	1	0
22	1	1	2	2	2	2
22	1	1	1	1	1	1
22	2	1	2	1	0	0
22	1	0	0	0	0	0
22	0	0	0	0	0	0
22	1	0	1	1	0	0
22	0	0	0	0	0	0
22	1	0	0	4	2	2
22	1	1	1	2	2	1
22	0	1	0	0	0	1
22	0	0	1	1	2	0
23	2	1	1	1	1	1
23	1	0	1	1	0	0
23	2	2	2	2	1	2
23	2	0	1	1	1	2
23	2	2	2	2	1	1
23	2	1	1	1	1	1
23	2	1	1	1	1	1
23	2	0	1	0	0	1
23	2	0	0	0	0	0
23	1	0	1	1	1	1
23	2	1	1	1	1	1
23	2	1	2	2	1	0
23	2	4	2	2	1	1
23	4	2	1	2	2	1
23	1	0	0	0	1	0
23	0	0	0	0	0	0
23	3	3	2	3	2	2
23	2	0	0	0	1	1
23	2	2	2	1	1	1
23	3	1	2	1	1	1
23	2	1	2	1	2	2
24	1	1	2	2	1	0
24	2	2	3	2	0	1
24	2	3	2	2	1	2
24	4	1	1	1	1	1
24	3	1	1	1	0	0
24	1	0	1	0	0	0
24	2	2	1	1	1	1
24	2	0	1	2	2	0
24	2	0	0	0	0	0
24	2	1	1	1	1	1
24	1	2	1	2	2	4
24	2	0	1	1	1	1
24	2	1	3	3	3	3
24	2	1	2	2	1	2
24	1	0	0	0	0	1
24	2	1	1	1	2	1
24	0	0	0	0	0	0
24	2	1	0	0	0	0
24	2	1	0	1	2	1
24	1	0	1	1	0	0
24	2	1	0	1	2	2
24	0	0	0	0	0	1
24	0	0	0	0	0	0
24	1	0	0	0	0	1
24	0	0	0	0	1	0
24	0	0	0	0	0	0
24	0	0	0	0	0	0
24	4	4	2	4	3	2
24	1	1	2	2	2	2
24	0	2	1	0	0	1
24	2	2	2	1	1	1
24	0	0	0	0	0	0
24	0	0	0	0	0	0
24	0	0	2	2	1	1
24	1	0	1	1	2	0
24	1	0	1	0	0	0
25	0	0	0	0	0	0
25	1	0	0	1	1	2
25	1	1	2	2	4	3
25	1	1	1	0	1	0
25	4	4	4	4	4	4
25	1	0	0	0	0	0
25	2	1	1	2	1	2
25	1	0	1	0	1	0
25	2	0	1	1	2	0
25	0	0	0	3	0	4
25	1	0	0	0	0	0
25	0	3	2	0	1	0
25	1	0	0	0	0	0
25	4	4	4	4	4	4
25	4	3	4	4	3	2
25	0	1	1	1	1	1
25	1	0	2	0	1	0
25	2	1	1	0	0	0
25	2	1	1	1	2	2
25	1	0	0	2	2	0
25	0	0	0	0	0	0
25	1	2	2	2	2	1
25	1	2	1	1	1	2
25	1	0	0	0	0	0
25	0	0	2	1	0	0
25	3	2	0	0	0	0
25	2	1	1	2	2	1
25	2	0	1	1	1	1
25	2	0	0	1	0	0
25	0	0	0	0	0	0
25	0	0	0	1	2	1
25	2	1	2	1	3	1
25	2	2	2	1	1	0
25	1	1	2	0	3	4
25	2	0	1	0	1	0
25	1	0	0	1	0	0
25	2	2	2	2	2	2
25	2	0	0	1	1	0
25	3	2	2	2	1	0
25	0	0	0	0	2	0
25	1	1	1	2	2	2
25	2	0	2	0	2	0
25	0	0	0	0	0	0
26	1	0	0	1	1	1
26	3	1	1	1	1	0
26	1	0	0	0	0	0
26	0	0	0	0	0	0
26	2	0	1	0	0	0
26	0	0	0	0	0	0
26	0	0	0	0	0	1
26	1	2	1	2	2	2
26	0	3	2	3	3	3
26	3	2	2	2	1	3
26	1	0	0	0	0	0
26	0	0	0	0	0	0
26	0	0	0	0	0	0
26	2	1	1	1	1	1
26	0	0	0	0	1	0
26	2	1	0	1	1	0
26	2	3	2	2	3	0
26	0	1	0	1	0	0
26	0	0	0	0	0	0
26	2	1	2	1	1	1
26	2	2	1	1	1	2
26	2	1	2	2	1	1
26	1	0	1	1	1	0
26	1	0	0	1	0	0
26	2	0	1	2	0	0
26	0	0	0	0	1	0
26	4	2	2	2	1	2
26	4	4	4	4	4	3
26	1	1	2	1	2	2
26	1	2	2	2	2	1
27	4	4	4	4	2	4
27	1	0	0	0	0	0
27	0	0	0	0	0	0
27	2	3	3	3	3	4
27	2	1	2	1	2	1
27	2	1	0	0	0	0
27	0	0	0	0	0	0
27	1	0	1	0	0	0
27	1	1	1	1	1	0
27	2	0	1	1	1	1
27	3	1	3	3	2	0
27	3	2	2	1	1	2
27	1	0	0	0	0	0
27	3	2	3	2	3	1
27	0	0	0	1	0	0
27	2	0	0	1	0	1
27	3	2	1	2	1	2
27	0	0	0	0	0	0
27	2	1	2	2	2	3
27	0	0	0	1	0	1
27	4	2	2	4	2	2
27	1	1	1	1	1	2
27	2	0	0	0	0	0
27	1	0	0	1	0	0
27	1	0	1	1	0	1
27	2	0	1	0	0	0
27	2	0	1	0	0	0
27	3	1	3	3	2	2
27	0	0	0	0	0	0
27	0	0	0	0	0	0
27	1	1	1	2	0	3
28	2	0	1	0	1	0
28	0	0	0	0	0	0
28	2	2	2	2	1	1
28	4	0	2	2	1	1
28	2	1	1	0	0	0
28	1	0	0	0	1	0
28	3	1	2	2	2	1
28	3	1	0	1	1	2
28	0	0	0	1	0	0
28	4	1	2	2	1	1
28	2	0	1	1	2	2
28	0	2	2	2	2	4
28	2	0	1	0	1	1
28	3	4	4	2	0	0
28	0	0	0	0	0	0
28	1	0	0	0	0	0
28	0	0	0	0	0	0
28	2	0	0	1	1	0
28	0	0	0	0	0	0
28	4	3	1	4	1	4
28	0	0	0	0	1	1
28	1	0	1	1	1	0
28	0	0	0	0	1	1
28	2	1	1	1	0	0
28	0	0	0	0	0	0
28	2	2	2	1	2	1
28	1	0	0	0	0	0
28	2	1	1	1	1	2
28	0	0	0	0	0	0
28	0	0	0	0	0	0
28	1	0	0	1	0	0
29	0	0	0	0	0	0
29	2	3	3	2	2	3
29	2	1	1	2	2	1
29	1	0	0	0	1	0
29	2	1	2	3	2	2
29	2	0	1	0	0	1
29	1	0	0	1	1	0
29	0	0	0	0	0	1
29	2	0	2	1	1	0
29	0	0	0	1	1	1
29	0	1	0	0	0	2
29	1	1	1	1	1	0
29	1	1	1	0	0	0
29	1	0	1	1	0	0
29	2	1	2	1	2	1
29	2	0	1	0	1	2
29	1	0	2	1	2	1
29	2	0	0	0	0	0
29	1	0	0	0	0	0
29	2	2	0	1	4	0
29	2	1	1	1	1	1
29	2	0	1	1	1	0
29	2	1	1	2	2	1
29	3	1	0	0	0	0
29	2	1	2	2	0	1
29	1	1	2	1	1	1
29	2	1	2	2	2	1
29	1	0	0	0	0	0
29	1	0	0	0	2	0
29	1	0	0	0	0	0
29	1	0	2	0	0	0
29	1	2	2	2	1	2
29	0	0	0	0	0	0
29	1	1	0	0	1	2
29	3	1	2	2	2	1
29	1	0	0	0	2	0
29	0	0	0	1	1	0
29	0	1	0	1	1	0
30	1	0	2	1	0	0
30	0	0	0	0	0	0
30	2	1	0	2	1	0
30	2	2	1	1	1	2
30	3	4	1	2	3	2
30	1	0	0	1	0	2
30	1	2	2	2	1	2
30	1	1	2	1	2	1
30	2	0	2	1	1	1
30	0	2	0	3	2	1
30	0	0	0	0	0	0
30	3	1	1	1	1	0
30	1	0	1	1	2	1
30	4	0	0	2	3	2
30	1	0	0	0	0	0
30	3	1	1	2	2	1
30	1	0	0	1	0	0
30	1	1	0	2	0	0
30	0	1	2	1	1	1
30	2	0	0	0	1	1
30	0	0	0	0	0	0
30	1	1	1	1	2	1
30	1	0	1	1	0	0
30	2	3	3	3	2	1
30	0	0	0	1	0	0
30	0	0	0	0	0	0
30	2	0	0	1	0	0
30	1	0	0	0	2	0
30	2	2	1	2	2	3
30	1	0	0	1	1	0
30	4	0	1	2	1	0
30	2	0	1	1	0	0
30	2	0	2	2	2	1
30	1	2	3	3	2	1
30	2	1	2	1	2	1
31	2	2	2	1	2	1
31	0	0	0	0	0	0
31	1	0	0	1	1	0
31	4	2	1	2	2	2
31	2	1	0	3	2	0
31	0	0	0	0	1	0
31	1	0	0	0	0	0
31	1	1	1	2	1	1
31	0	0	0	0	0	0
31	2	1	1	1	1	1
31	2	0	1	3	3	0
31	0	0	0	0	0	0
31	2	1	0	1	1	0
31	1	1	1	1	1	0
31	0	0	0	1	2	1
31	3	1	2	2	2	1
31	1	0	0	1	0	1
31	2	1	0	1	0	0
31	1	2	2	2	2	2
31	1	2	0	2	0	0
31	1	1	2	1	2	0
31	0	0	0	0	0	0
31	0	0	0	0	0	0
31	1	0	1	0	1	0
31	1	1	0	0	0	0
31	0	0	0	0	0	0
31	2	1	2	2	1	0
31	0	1	0	1	1	1
31	2	1	1	1	1	1
31	0	0	0	0	0	0
31	2	1	1	1	1	1
31	2	1	1	1	1	1
31	4	4	2	3	0	0
31	1	1	0	0	1	0
32	1	0	0	1	1	0
32	2	2	2	2	2	2
32	0	0	0	0	0	2
32	2	2	2	2	2	2
32	3	1	1	1	1	1
32	4	2	1	1	2	0
32	2	1	2	1	2	1
32	1	1	1	1	1	1
32	2	2	2	2	2	1
32	2	0	0	0	2	1
32	4	2	2	2	1	0
32	0	0	0	0	0	0
32	2	1	2	2	1	4
32	2	0	2	0	1	1
32	1	1	2	1	0	0
32	1	1	0	0	1	1
32	2	0	0	0	0	0
32	2	2	2	2	2	2
32	0	0	0	0	0	0
32	1	0	2	1	0	0
32	1	0	0	0	0	0
32	4	2	2	2	2	0
32	0	2	2	1	1	3
32	2	1	0	1	0	0
32	1	0	0	0	0	0
32	0	0	0	0	0	0
32	2	1	1	1	0	1
32	2	0	0	2	0	0
32	2	2	1	1	1	1
32	1	0	1	1	1	1
32	2	0	0	1	1	1
32	2	0	0	1	0	3
32	3	0	1	1	1	0
32	2	1	1	1	2	2
32	2	1	2	1	1	1
32	1	0	1	1	0	0
32	0	0	0	0	2	1
32	2	0	1	1	1	1
33	1	1	1	2	0	0
33	2	0	1	0	0	0
33	2	2	1	2	2	2
33	1	1	2	2	2	2
33	0	0	0	0	0	0
33	2	1	2	1	2	2
33	1	0	0	0	0	0
33	0	1	1	0	1	1
33	0	0	0	1	0	0
33	2	0	2	2	1	1
33	4	4	4	2	2	1
33	0	0	0	0	0	0
33	3	0	2	2	1	0
33	0	0	0	0	0	0
33	0	0	0	0	0	1
33	2	0	1	0	1	0
33	1	1	1	1	1	1
33	4	1	1	1	1	1
33	3	2	2	3	1	2
33	0	0	1	1	1	1
33	0	0	0	0	0	0
33	1	0	1	2	2	1
33	2	0	0	1	1	1
33	1	0	1	1	1	1
33	0	0	0	0	0	0
33	0	0	0	1	2	0
33	1	0	1	0	1	1
33	1	2	4	2	2	2
33	3	1	3	3	3	2
33	1	1	0	1	1	0
33	0	0	0	0	0	0
34	2	2	2	3	2	2
34	1	0	0	1	1	2
34	1	0	1	1	2	3
34	1	0	0	1	0	0
34	2	3	2	3	3	4
34	1	2	2	2	1	2
34	0	2	0	0	1	1
34	3	2	1	1	1	0
34	0	0	0	0	0	0
34	0	1	0	1	1	2
34	1	0	0	0	0	0
34	2	1	0	1	0	1
34	1	1	1	1	0	0
34	2	0	1	1	1	0
34	0	0	0	0	0	0
34	1	0	1	1	1	2
34	2	2	1	2	1	2
34	1	1	1	1	1	1
34	3	0	0	0	2	0
34	1	2	2	1	0	0
34	3	3	2	3	3	4
34	0	0	0	0	0	0
34	1	0	0	0	0	0
34	2	2	2	1	1	0
34	0	3	1	2	2	4
34	1	0	1	1	0	0
34	2	2	1	1	2	0
34	2	1	1	2	2	3
34	2	2	2	2	1	1
35	1	2	0	1	2	0
35	1	0	0	1	0	0
35	3	3	3	3	3	3
35	2	1	2	2	2	1
35	3	0	0	0	0	1
35	1	0	1	0	1	0
35	1	0	0	1	1	0
35	4	2	1	2	1	1
35	0	0	0	0	1	1
35	1	1	2	2	2	1
35	2	0	0	0	0	0
35	2	1	0	2	0	0
35	1	1	1	1	1	1
35	1	0	0	1	0	0
35	2	0	1	0	0	0
35	2	1	2	1	1	1
35	0	0	4	0	0	0
35	4	3	4	4	3	3
35	3	3	3	3	2	2
35	1	1	2	2	1	1
35	3	2	1	2	1	2
35	2	1	2	2	2	1
35	1	1	0	1	0	1
35	0	0	0	1	0	0
35	1	0	2	3	2	0
35	2	1	2	2	1	0
35	1	0	1	0	2	1
35	3	3	3	4	2	2
35	1	1	1	1	1	1
35	0	0	0	0	0	1
35	0	0	0	0	1	1
35	0	0	0	0	0	0
35	2	0	1	0	1	0
35	2	2	1	1	2	2
35	1	0	0	0	0	0
35	0	0	0	1	2	4
35	0	0	0	0	0	0
36	1	1	1	1	0	0
36	2	1	1	1	1	1
36	1	2	2	3	2	2
36	4	0	4	2	1	0
36	1	0	0	0	0	0
36	2	0	0	1	0	1
36	0	0	0	0	0	0
36	2	0	1	0	1	0
36	0	0	0	0	0	0
36	1	1	1	2	0	1
36	0	0	0	1	0	1
36	3	3	2	3	2	2
36	1	1	2	1	1	1
36	1	0	0	0	1	1
36	2	2	1	1	1	1
36	2	2	2	2	1	3
36	2	1	1	0	0	1
36	1	0	1	1	0	0
36	0	1	0	1	0	0
36	2	1	1	1	1	0
36	0	1	0	1	1	1
36	1	0	0	0	1	0
36	0	0	0	0	0	0
36	1	1	1	1	1	1
36	2	2	1	1	2	2
36	3	1	1	1	1	1
36	4	1	1	2	1	4
36	1	0	1	0	1	0
36	0	0	0	0	0	0
36	1	2	1	1	1	1
36	0	0	0	1	2	2
36	2	0	1	0	2	0
36	1	1	0	1	1	0
37	2	0	0	1	1	1
37	3	1	3	2	1	0
37	4	4	4	4	3	4
37	3	3	1	3	1	4
37	4	4	4	4	4	4
37	1	0	0	0	0	0
37	1	1	1	1	1	0
37	4	4	4	4	4	4
37	3	2	1	2	0	2
37	3	3	3	3	0	2
37	4	4	4	4	1	2
37	1	0	0	0	0	0
37	0	0	0	1	0	0
37	0	0	0	1	0	1
37	0	0	0	1	0	0
37	1	2	2	1	1	2
37	0	0	0	0	0	0
37	0	0	0	0	0	0
37	2	1	1	1	1	1
37	1	0	1	1	1	1
37	2	1	2	2	2	1
37	2	1	2	2	2	2
37	0	0	0	0	0	0
37	2	1	2	2	0	0
37	1	0	0	0	0	0
37	1	1	1	0	2	0
37	2	1	1	1	1	1
37	2	2	2	2	2	1
37	1	0	0	0	0	0
37	0	0	0	0	0	0
37	2	0	1	1	0	0
38	1	0	0	0	0	0
38	1	2	2	2	2	2
38	0	0	0	1	0	0
38	2	1	0	0	1	0
38	2	2	2	2	2	2
38	0	0	1	1	0	0
38	0	0	0	0	0	0
38	1	0	0	1	1	0
38	2	0	1	0	0	0
38	1	2	1	2	1	1
38	0	0	0	0	0	0
38	4	2	1	2	2	1
38	0	0	0	0	0	2
38	0	0	0	0	0	0
38	1	0	0	0	1	0
38	1	0	0	0	1	0
38	2	2	2	2	2	0
38	2	0	2	2	2	2
38	1	0	1	0	0	0
38	1	3	1	2	2	0
38	2	0	0	0	0	0
38	1	0	1	1	1	0
38	1	1	2	1	0	0
38	1	1	0	1	0	0
38	0	2	0	0	2	4
38	1	1	1	1	1	1
38	1	0	1	2	2	0
38	0	0	0	0	0	0
38	1	0	1	1	1	1
38	2	1	1	1	2	1
38	0	0	0	0	0	0
39	2	3	0	1	0	0
39	2	2	2	3	3	2
39	2	0	0	1	1	2
39	1	1	0	1	0	1
39	4	2	1	3	1	1
39	0	0	0	0	0	0
39	1	1	1	1	1	0
39	0	0	0	0	0	0
39	2	2	2	3	2	1
39	2	2	2	1	2	2
39	2	0	0	0	1	1
39	1	1	0	0	0	0
39	1	2	2	2	2	3
39	2	2	2	2	2	2
39	2	0	2	2	1	1
39	2	0	1	0	1	0
39	1	0	0	0	1	0
39	2	1	0	1	1	2
39	1	0	0	0	0	0
39	1	1	1	1	1	1
39	1	2	2	2	1	0
39	3	2	1	3	4	3
39	2	0	2	0	2	3
39	4	3	3	4	3	4
39	1	1	1	2	1	1
39	2	0	1	1	2	0
39	2	0	0	1	1	1
39	2	2	1	2	0	2
39	1	0	1	1	0	0
39	0	0	0	0	0	1
39	3	1	4	4	1	2

## Sheet: Description
Variables	Description	Code list
Municipalities	Municipalities in Miyagi Prefecture	1 Aoba, Sendai City
		2 Miyagino, Sendai City
		3 Wakabayashi, Sendai City
		4 Taihaku, Sendai City
		5 Izumi, Sendai City
		6 Ishinomaki City
		7 Shiogama City
		8 Kesen-numa City
		9 Shiroishi City
		10 Natori City
		11 Kakuda City
		12 Tagajo City
		13 Iwanuma City
		14 Tome City
		15 Kurihara City
		16 Higashi-matsushima City
		17 Osaki City
		18 Zao Town
		19 Shichikashuku Town
		20 Ogawara Town
		21 Murata Town
		22 Shibata Town
		23 Kawasaki Town
		24 Marumori Town
		25 Watari Town
		26 Yamamoto Town
		27 Matushima Town
		28 Shichigahama Town
		29 Rifu Town
		30 Taiwa Town
		31 Osato Town
		32 Tomiya Town
		33 Ohira Town
		34 Shikama Town
		35 Kami Town
		36 Wakuya Town
		37 Misato Town
		38 Onagawa Town
		39 Minami-sanriku Town
K6_1	K6 items: feeling nervous	0 none of the time
		1 a little of the time
		2 some of the time
		3 most of the time
		4 all of the time
K6_2	K6 items: hopeless	0 none of the time
		1 a little of the time
		2 some of the time
		3 most of the time
		4 all of the time
K6_3	K6 items: restless or fidgety	0 none of the time
		1 a little of the time
		2 some of the time
		3 most of the time
		4 all of the time
K6_4	K6 items: feeling so sad that nothing could cheer you up	0 none of the time
		1 a little of the time
		2 some of the time
		3 most of the time
		4 all of the time
K6_5	K6 items: feeling that everything was an effort	0 none of the time
		1 a little of the time
		2 some of the time
		3 most of the time
		4 all of the time
K6_6	K6 items: feeling worthless	0 none of the time
		1 a little of the time
		2 some of the time
		3 most of the time
		4 all of the time
