# Supplementary material for: The prevalence of mental distress before the Great East Japan Earthquake and the associated impact of an aged society: An ecological study
Source: PLoS One. 2018 Sep 26;13(9):e0203985. doi: 10.1371/journal.pone.0203985 (PMC6157873; doi:10.1371/journal.pone.0203985)
Supplement: S2 Dataset — (XLSX) [file pone.0203985.s002.xlsx]

## Sheet: Raw data
Municipalities	The proportion of population aged 65 years or older	Population density of the residential area	Unempoyment rate	Proportion of all workers engaged in primary industry	Suicide rate	The estimated number of inpatients with mental illness
Aoba, Sendai City	18.5602	3052.96	6.99002	0.488432	31.035	2.4
Miyagino, Sendai City	16.4989	3512.32	8.34763	0.816859	22.385	2.4
Wakabayashi, Sendai City	18.1375	2879.97	8.47864	1.46435	28.69	2.4
Taihaku, Sendai City	20.0972	3100.32	7.90183	1.1499	23.025	2.4
Izumi, Sendai City	17.9352	2937.59	6.50743	0.763464	19.305	2.4
Ishinomaki City	27.2014	665.12	8.50175	8.77093	26.17	0.5
Shiogama City	27.4261	3718.89	9.27801	1.00428	27.62	2.4
Kesen-numa City	30.7529	788.593	7.96162	9.61899	22.99	0.4
Shiroishi City	28.0958	401.308	9.14833	6.14361	28.78	0.5
Natori City	19.0677	1023.43	8.89277	4.44767	30.075	2.4
Kakuda City	27.1477	345.034	6.62896	7.30379	37.245	0.5
Tagajo City	18.2858	3305.03	8.12254	1.08921	21.51	2.4
Iwanuma City	19.7411	941.351	7.92368	3.30024	16.935	2.4
Tome City	28.2985	272.37	6.99233	13.3893	31.135	0.2
Kurihara City	32.5402	210.235	6.2593	14.9185	36.01	0.2
Higashi-matsushima City	23.1499	615.538	8.77973	9.13749	25.34	0.5
Osaki City	24.2906	361.791	8.6631	9.30945	33.8	0.4
Zao Town	28.9862	192.355	7.50263	14.0442	18.845	0.5
Shichikashuku Town	44.1558	55.1612	5.92885	26.7507	28.67	0.5
Ogawara Town	22.1037	1310.13	7.97476	2.58283	29.945	0.5
Murata Town	27.178	328.9	7.87214	7.97514	32.52	0.5
Shibata Town	21.5602	1133.09	9.45232	2.62276	25.91	0.5
Kawasaki Town	29.104	160.418	6.43875	12.4442	24.44	0.5
Marumori Town	33.5591	190.664	7.68929	13.968	34.05	0.5
Watari Town	23.1827	570.575	9.45229	9.30448	16.815	2.4
Yamamoto Town	31.6331	391.286	8.79902	11.3007	17.69	2.4
Matushima Town	30.8518	570.969	10.0157	5.60897	15.965	2.4
Shichigahama Town	21.5517	1813.14	8.40156	3.23473	28.495	2.4
Rifu Town	16.2558	1695.46	7.3427	2.0986	25.01	2.4
Taiwa Town	20.6957	396.97	7.81841	5.57456	20.175	2.4
Osato Town	28.6882	199.62	9.70293	11.4793	38.355	2.4
Tomiya Town	13.6304	1803.07	5.76319	1.06359	19.28	2.4
Ohira Town	24.2032	179.596	8.34488	14.3181	27.145	2.4
Shikama Town	26.5913	159.464	4.56505	20.2764	32.915	0.4
Kami Town	29.459	196.649	5.44437	14.9217	22.67	0.4
Wakuya Town	27.9753	295.807	8.47966	13.7705	30.695	0.4
Misato Town	28.6939	336.18	6.97712	12.3436	33.08	0.4
Onagawa Town	33.4494	1036.19	5.42561	15.1429	9.775	0.5
Minami-sanriku Town	30.0534	472.203	6.22374	23.3983	44.735	0.4

## Sheet: Description
Variables	Description
Municipalities	Municipalities in Miyagi Prefecture
The proportion of the population aged 65 years or older	Aged society, %
Population density of the residential area	Density, per km2
Unempoyment rate	Unemployment, %
Proportion of all workers engaged in primary industry	Industrial structure, %
Suicide rate	Suicide rate (per 100,000 population), %
The estimated number of inpatients with mental illness	The estimated number of inpatients with mental illness (per day)
